# Supplementary material for: Single-cell RNA-seq reveals heterogeneity in hiPSC-derived muscle progenitors and E2F family as a key regulator of proliferation
Source: Life Sci Alliance. 2022 Apr 22;5(8):e202101312. doi: 10.26508/lsa.202101312 (PMC9034463; doi:10.26508/lsa.202101312)
Supplement: Supplementary file 1 [file LSA-2021-01312_TableS1.xlsx]

## Sheet: Table S1
		Table S1. Gene ontology (GO) for the DEGs upregulated in Cycling over Non-Cycling promoters (43 genes).
		Term	P-value (-log10)	Genes
		mitotic spindle organization (GO:0007052)	12	TPX2;CENPE;CCNB1;CENPF;PRC1;STMN1;BIRC5;KIF11;AURKB;MAD2L1
		regulation of mitotic cell cycle phase transition (GO:1901990)	11.2	TPX2;CENPE;CCNB1;CENPF;UBE2C;UBE2S;CDK1;FBXO5;TUBB4B;MAD2L1
		microtubule cytoskeleton organization involved in mitosis (GO:1902850)	11.2	CENPE;CCNB1;CENPF;STMN1;NUSAP1;BIRC5;KIF11;AURKB;MAD2L1
		regulation of mitotic cell cycle (GO:0007346)	9.91	CCNB1;UBE2C;UBE2S;CDK1;CKS2;FBXO5;MKI67;CKS1B;MAD2L1
		anaphase-promoting complex-dependent catabolic process (GO:0031145)	9.29	CCNB1;UBE2C;UBE2S;CDK1;FBXO5;AURKB;MAD2L1
		chromosome condensation (GO:0030261)	9.28	TOP2A;CCNB1;NUSAP1;CDK1;NCAPG;SMC4
		mitotic sister chromatid segregation (GO:0000070)	8.69	CENPE;CCNB1;PRC1;NUSAP1;CDK1;NCAPG;SMC4
		mitotic chromosome condensation (GO:0007076)	8.55	CCNB1;NUSAP1;CDK1;NCAPG;SMC4
		mitotic nuclear division (GO:0140014)	7.94	TPX2;UBE2C;UBE2S;NUSAP1;KIF11;SMC4
		regulation of cell cycle phase transition (GO:1901987)	7.29	CCNB1;UBE2C;UBE2S;CDK1;FBXO5;MAD2L1
