# Supplementary material for: Single-cell RNA-seq reveals heterogeneity in hiPSC-derived muscle progenitors and E2F family as a key regulator of proliferation
Source: Life Sci Alliance. 2022 Apr 22;5(8):e202101312. doi: 10.26508/lsa.202101312 (PMC9034463; doi:10.26508/lsa.202101312)
Supplement: Supplementary file 2 [file LSA-2021-01312_TableS2.xlsx]

## Sheet: Table S2
	Table S2. Gene ontology (GO) for the predicted downstream target genes of the transcription factors up-regulated in each cell cluster and whose binding sites were the most enriched in up-regulated differentially expressed genes of each cluster.
	E2F downstream in Cycling (46 genes) - GO biological Process	P value (-log10)
	G1/S transition of mitotic cell cycle (GO:0000082)	19.4655
	DNA metabolic process (GO:0006259)	14.6668
	cell cycle G1/S phase transition (GO:0044843)	12.5141
	regulation of transcription involved in G1/S transition of mitotic cell cycle (GO:0000083)	10.8152
	DNA replication (GO:0006260)	9.79227
	mitotic cell cycle phase transition (GO:0044772)	9.07098
	negative regulation of cell cycle process (GO:0010948)	7.70397
	DNA replication checkpoint (GO:0000076)	7.36473
	cellular macromolecule biosynthetic process (GO:0034645)	7.15769
	negative regulation of cellular macromolecule biosynthetic process (GO:2000113)	7.00253
	TFAP4 downstream in Committed (61 genes) - GO biological Process	P value (-log10)		SRF downstream in Committed (15 genes) - GO biological Process	P value (-log10)		MYOD1 downstream in Committed (34 genes) - GO biological Process	P value (-log10)
	neuromuscular synaptic transmission (GO:0007274)	6.0711		striated muscle tissue development (GO:0014706)	3.67639		regulation of skeletal muscle tissue development (GO:0048641)	3.73715
	regulation of myoblast differentiation (GO:0045661)	5.72683		skeletal muscle organ development (GO:0060538)	3.67639		negative regulation of myoblast differentiation (GO:0045662)	3.73715
	muscle contraction (GO:0006936)	5.38175		actin-myosin filament sliding (GO:0033275)	3.43965		negative regulation of peptidyl-threonine phosphorylation (GO:0010801)	3.53689
	regulation of skeletal muscle tissue development (GO:0048641)	5.21341		muscle filament sliding (GO:0030049)	3.43965		hepaticobiliary system development (GO:0061008)	3.23864
	positive regulation of skeletal muscle tissue development (GO:0048643)	5.21341		skeletal muscle tissue development (GO:0007519)	3.41698		neuromuscular synaptic transmission (GO:0007274)	3.12133
	skeletal muscle tissue development (GO:0007519)	5.19743		regulation of ATPase activity (GO:0043462)	3.39489		primary neural tube formation (GO:0014020)	2.9866
	positive regulation of myoblast differentiation (GO:0045663)	4.99666		positive regulation of cytoskeleton organization (GO:0051495)	2.82766		tube closure (GO:0060606)	2.95603
	skeletal muscle contraction (GO:0003009)	4.64991		positive regulation of supramolecular fiber organization (GO:1902905)	2.75293		determination of bilateral symmetry (GO:0009855)	2.95603
	actin filament organization (GO:0007015)	4.45334		regulation of protein depolymerization (GO:1901879)	2.34755		liver development (GO:0001889)	2.89803
	striated muscle contraction (GO:0006941)	4.41716		regulation of male gonad development (GO:2000018)	2.34755		non-canonical Wnt signaling pathway (GO:0035567)	2.88746
	TFAP4 downstream in Myocytes (107 genes) - GO biological Process	P value (-log10)		MEF2C downstream in Myocytes (40 genes) - GO biological Process	P value (-log10)		SRF downstream in Myocytes (30 genes) - GO biological Process	P value (-log10)
	muscle contraction (GO:0006936)	27.669		muscle contraction (GO:0006936)	28.4618		muscle filament sliding (GO:0030049)	13.0083
	actin-myosin filament sliding (GO:0033275)	22.2475		muscle filament sliding (GO:0030049)	23.7661		actin-myosin filament sliding (GO:0033275)	13.0083
	muscle filament sliding (GO:0030049)	22.2475		actin-myosin filament sliding (GO:0033275)	23.7661		muscle contraction (GO:0006936)	12.4919
	striated muscle contraction (GO:0006941)	17.1337		striated muscle contraction (GO:0006941)	16.5968		regulation of ryanodine-sensitive calcium-release channel activity (GO:0060314)	5.16433
	skeletal muscle contraction (GO:0003009)	15.9249		actin filament organization (GO:0007015)	8.43046		skeletal muscle tissue development (GO:0007519)	4.5713
	myofibril assembly (GO:0030239)	15.0461		heart contraction (GO:0060047)	7.59648		regulation of skeletal muscle contraction (GO:0014819)	4.48807
	actomyosin structure organization (GO:0031032)	14.542		myofibril assembly (GO:0030239)	7.4484		heart contraction (GO:0060047)	4.41238
	sarcomere organization (GO:0045214)	11.4362		skeletal muscle contraction (GO:0003009)	7.38598		regulation of release of sequestered calcium ion into cytosol (GO:0051279)	4.27121
	heart contraction (GO:0060047)	8.47518		regulation of calcium ion transmembrane transport (GO:1903169)	7.18766		positive regulation of ryanodine-sensitive calcium-release channel activity (GO:0060316)	4.21781
	regulation of calcium ion transmembrane transporter activity (GO:1901019)	8.25983		regulation of release of sequestered calcium ion into cytosol by sarcoplasmic reticulum (GO:0010880)	6.92764		regulation of muscle system process (GO:0090257)	4.10907
