# Supplementary material for: Single-cell RNA-seq reveals heterogeneity in hiPSC-derived muscle progenitors and E2F family as a key regulator of proliferation
Source: Life Sci Alliance. 2022 Apr 22;5(8):e202101312. doi: 10.26508/lsa.202101312 (PMC9034463; doi:10.26508/lsa.202101312)
Supplement: Supplementary file 4 [file LSA-2021-01312_TableS4.xlsx]

## Sheet: Table S4
Table S4. List of antibodies.
Antibodies
FGFR4-PE mouse mono IgG1	Miltenyi Biotec	Cat#130-110-036; RRID: AB_2657579
CD36-PerCP/Cyanine5.5	BioLegend	Cat# 336224; RRID:AB_2716144
Human NUCLEI mouse mono IgG1	Millipore	Cat#MAB1281; RRID: AB_94090
Human SPECTRIN mouse mono IgG2b	Leica	Cat#NCL-SPEC1; RRID: AB_442135
LAMININ α2 rat mono IgG	Alexis	Cat#ALX-804-190-C100; RRID: AB_2133914
PAX7 mouse mono IgG1	DSHB	Cat#AB 528428; RRID: AB_528428
MYOD1 rabbit mono IgG	Abcam	Cat#ab126726; RRID: AB_11130410
Myosin Heavy Chain (MHC) MF20 mouse mono IgG2b	eBioscience	Cat#14-6503-80; RRID: AB_2572893
